# Supplementary material for: Gender inequalities and household fuel choice in India
Source: J Clean Prod. 2020 Aug 20;265:121487. doi: 10.1016/j.jclepro.2020.121487 (PMC7307322; doi:10.1016/j.jclepro.2020.121487)
Supplement: Supplementary file 1 [file mmc1.xml]

<?xml version="1.0" encoding="utf-8" standalone="no"?>
<data>
  <datasets>
    <author>sdesai@umd.edu;sonalde.desai@gmail.com</author>
    <type>1</type>
    <dataset>
      <name>India Human Development Survey</name>
      <caption />
      <description>The India Human Development Survey-II (IHDS-II), 2011-12 is a nationally representative, multi-topic survey of 42,152 households in 1,503 villages and 971 urban neighborhoods across India. These data are mostly re-interviews of households interviewed for IHDS-I (ICPSR 22626) in 2004-05. Two one-hour interviews in each household covered topics concerning health, education, employment, economic status, marriage, fertility, gender relations, social capital, village infrastructure, wage levels, and </description>
      <filetype>
        <name />
      </filetype>
      <filesize />
      <source>0</source>
      <sourcename>Original Data</sourcename>
      <access>
        <type>1</type>
        <name>Data available in data repository</name>
        <reponame>ICPSR</reponame>
        <PersistentId />
        <deeplinkurl>https://www.icpsr.umich.edu/icpsrweb/DSDR/studies/36151</deeplinkurl>
      </access>
    </dataset>
    <dataset>
      <name>India Human Development Survey</name>
      <caption />
      <description>The India Human Development Survey (IHDS) is a nationally representative multi-topic panel survey of households conducted in 1503 villages and 971 urban neighborhoods across India. In IHDS-I (ICPSR 22626), two one-hour interviews in each household covered topics concerning health, education, employment, economic status, marriage, fertility, gender relations, and social capital.</description>
      <filetype>
        <name />
      </filetype>
      <filesize />
      <source>0</source>
      <sourcename>Original Data</sourcename>
      <access>
        <type>1</type>
        <name>Data available in data repository</name>
        <reponame>ICPSR</reponame>
        <PersistentId />
        <deeplinkurl>https://www.icpsr.umich.edu/icpsrweb/DSDR/series/507</deeplinkurl>
      </access>
    </dataset>
  </datasets>
</data>
